# Supplementary material for: Actin Cytoskeleton Polymerization and Focal Adhesion as Important Factors in the Pathomechanism and Potential Targets of Mucopolysaccharidosis Treatment
Source: Cells. 2023 Jul 5;12(13):1782. doi: 10.3390/cells12131782 (PMC10341097; doi:10.3390/cells12131782)
Supplement: Supplementary file 1 [file cells-12-01782-s001.zip]

Archive with 1 entries (1 files):
- cells-2425421-supplementary.pdf
